# Supplementary material for: Multi-omics analysis of parthanatos related molecular subgroup and prognostic model development in stomach adenocarcinoma
Source: PLoS One. 2025 Sep 26;20(9):e0332988. doi: 10.1371/journal.pone.0332988 (PMC12469114; doi:10.1371/journal.pone.0332988)
Supplement: S1 Table — (XLSX) [file pone.0332988.s001.xlsx]

## Sheet: Sheet1
Supplementary Table 1. The parthanatos-related gene signatures.
ESR1
PTEN
PARP1
RIPK1
AIFM1
HK1
SIRT1
MAPK8
SQSTM1
MCL1
CYBB
ESR2
NCF1
NAMPT
GPX4
CAST
DIABLO
FEN1
DDB1
AIMP2
CUL4A
STING1
COL8A1
TOMM20
NAT10
RNF146
ADPRS
RAB33A
DCAF10
OTUD1
MIR7-3HG
GAS5
BDNF-AS
CRMA
SOD2-OT1
PGR-AS1
EIF2AK3-DT
